# Supplementary material for: Interventions to Increase Patient Safety in Long-Term Care Facilities—Umbrella Review
Source: Int J Environ Res Public Health. 2022 Nov 21;19(22):15354. doi: 10.3390/ijerph192215354 (PMC9691014; doi:10.3390/ijerph192215354)
Supplement: Supplementary file 1 [file ijerph-19-15354-s001.zip]

Archive with 1 entries (1 files):
- ijerph-2019177-supplementary.pdf
